# Supplementary material for: Molecular Characterization of Candida parapsilosis by Microsatellite Typing and Emergence of Clonal Antifungal Drug Resistant Strains in a Multicenter Surveillance in China
Source: Front Microbiol. 2020 Jun 16;11:1320. doi: 10.3389/fmicb.2020.01320 (PMC7309193; doi:10.3389/fmicb.2020.01320)
Supplement: Supplementary file 1 [file Table_1.XLSX]

## Sheet: Sheet1
Table S1 Designation of 122 MT types generated by microsatellite typing
MT type	B5-a	B5-b	CP1-a	CP1-b	CP4-a	CP4-b	CP6-a	CP6-b
MT1	99	99	243	243	309	309	270	270
MT2	107	107	243	243	369	369	270	288
MT3	109	109	231	234	306	306	288	288
MT4	109	109	243	243	306	306	273	291
MT5	109	109	243	243	309	309	276	276
MT6	109	109	243	243	309	309	279	291
MT7	109	109	243	243	309	309	291	291
MT8	109	109	243	243	318	318	297	297
MT9	109	109	243	243	336	339	309	315
MT10	109	109	246	246	324	324	273	273
MT11	109	111	243	243	306	306	288	306
MT12	109	111	243	243	333	333	288	288
MT13	109	111	243	243	333	363	288	288
MT14	113	113	246	258	357	357	267	267
MT15	113	115	246	246	306	306	279	324
MT16	113	127	225	246	348	369	270	303
MT17	113	127	243	246	366	366	270	270
MT18	113	127	243	252	402	402	267	291
MT19	113	127	246	246	357	360	267	270
MT20	113	127	246	246	360	360	267	267
MT21	113	127	246	246	360	360	267	270
MT22	113	127	246	246	360	360	267	273
MT23	113	127	246	246	360	360	270	291
MT24	113	127	246	246	360	387	267	270
MT25	113	127	246	246	360	387	270	270
MT26	113	127	246	246	360	393	267	270
MT27	113	127	246	264	360	363	267	297
MT28	113	129	243	246	366	366	267	270
MT29	113	133	243	246	378	405	285	291
MT30	113	133	243	246	405	423	285	291
MT31	115	115	243	246	387	405	267	270
MT32	115	115	246	249	306	306	297	297
MT33	115	127	246	246	360	360	267	270
MT34	121	121	243	243	306	306	291	291
MT35	123	141	243	246	315	423	297	306
MT36	125	125	228	243	303	303	255	255
MT37	125	127	222	228	306	306	270	285
MT38	125	127	222	264	306	306	267	288
MT39	125	127	243	249	369	369	285	348
MT40	125	127	243	249	369	369	297	297
MT41	125	127	246	246	363	450	231	270
MT42	125	127	246	246	372	375	303	306
MT43	127	127	210	246	309	309	279	297
MT44	127	127	225	225	372	372	303	306
MT45	127	127	225	228	369	369	303	303
MT46	127	127	225	246	345	384	303	303
MT47	127	127	225	246	369	369	300	303
MT48	127	127	225	246	369	369	303	303
MT49	127	127	225	246	372	372	258	309
MT50	127	127	225	246	372	372	303	303
MT51	127	127	225	246	381	384	303	306
MT52	127	127	228	243	369	375	282	309
MT53	127	127	228	246	369	369	282	306
MT54	127	127	228	246	369	387	300	306
MT55	127	127	231	243	372	372	285	285
MT56	127	127	243	243	351	369	285	303
MT57	127	127	243	243	369	369	270	288
MT58	127	127	243	243	369	369	303	303
MT59	127	127	243	243	369	372	285	303
MT60	127	127	243	243	417	417	282	285
MT61	127	127	243	246	365	365	270	318
MT62	127	127	243	246	387	387	285	303
MT63	127	127	243	246	387	387	285	303
MT64	127	127	243	249	366	381	285	303
MT65	127	127	243	249	369	369	285	288
MT66	127	127	243	249	372	399	285	285
MT67	127	127	243	249	372	399	285	285
MT68	127	127	243	249	372	423	285	285
MT69	127	127	243	249	375	462	318	318
MT70	127	127	243	249	390	402	282	282
MT71	127	127	243	261	369	372	276	318
MT72	127	127	246	246	306	306	297	297
MT73	127	127	246	246	306	306	297	300
MT74	127	127	246	246	306	306	300	300
MT75	127	127	246	246	306	306	327	327
MT76	127	127	246	246	306	357	300	303
MT77	127	127	246	246	348	348	225	225
MT78	127	127	246	246	360	360	231	255
MT79	127	127	246	246	360	360	231	270
MT80	127	127	246	246	360	447	231	231
MT81	127	127	246	246	360	447	231	270
MT82	127	127	246	246	360	462	231	270
MT83	127	127	246	246	360	462	231	285
MT84	127	127	246	246	363	447	231	270
MT85	127	127	246	246	369	450	231	270
MT86	127	127	246	246	381	447	231	270
MT87	127	127	246	246	405	405	231	270
MT88	127	127	246	246	411	411	300	300
MT89	127	127	246	246	435	438	270	270
MT90	127	127	246	246	444	447	231	270
MT91	127	127	246	246	444	447	231	270
MT92	127	127	246	246	447	447	231	270
MT93	127	127	246	246	447	450	231	270
MT94	127	127	246	246	450	450	231	270
MT95	127	127	246	249	369	369	285	288
MT96	127	129	246	246	360	360	213	270
MT97	127	129	246	246	378	378	315	315
MT98	127	133	231	231	330	330	291	291
MT99	127	133	246	246	306	306	300	303
MT100	127	135	231	231	330	330	291	330
MT101	127	135	231	231	330	345	291	330
MT102	127	139	243	246	369	369	300	303
MT103	127	141	243	246	369	369	318	327
MT104	127	141	243	246	399	399	297	306
MT105	129	129	240	243	324	339	258	258
MT106	129	129	243	246	378	378	315	315
MT107	129	129	246	246	306	306	297	297
MT108	129	135	231	231	333	333	291	330
MT109	131	133	231	231	330	345	291	291
MT110	141	141	243	246	399	399	297	309
MT111	141	141	243	246	399	399	321	327
MT112	143	145	222	222	321	348	249	249
MT113	143	145	243	243	306	306	270	270
MT114	143	145	243	243	306	306	279	279
MT115	143	145	246	258	306	306	273	273
MT116	145	147	228	246	369	369	282	306
MT117	147	149	222	264	306	306	267	267
MT118	147	149	222	264	306	306	279	285
MT119	149	151	222	246	306	306	267	285
MT120	149	151	222	246	306	306	267	285
MT121	149	151	222	264	306	306	267	267
MT122	149	151	222	264	306	306	267	285
